# Supplementary material for: Application of the Thermal Analysis of Frozen Aqueous Solutions to Assess the Miscibility of Hyaluronic Acid and Polymers Used for Dissolving Microneedles
Source: Pharmaceutics. 2024 Sep 30;16(10):1280. doi: 10.3390/pharmaceutics16101280 (PMC11510125; doi:10.3390/pharmaceutics16101280)
Supplement: Supplementary file 1 [file pharmaceutics-16-01280-s001.zip]

Archive with 1 entries (1 files):
- pharmaceutics-3204247-supplementary.pdf
